# Supplementary material for: Spring Rest-Grazing Time Influenced Soil Phosphorus Fractions by Altering the Abundance of Genes Involved in Phosphorus Cycling in a Subalpine Meadow
Source: Microorganisms. 2025 Nov 18;13(11):2618. doi: 10.3390/microorganisms13112618 (PMC12654276; doi:10.3390/microorganisms13112618)
Supplement: Supplementary file 1 [file microorganisms-13-02618-s001.zip]

Archive with 1 entries (1 files):
- microorganisms-3890440-supplementary.pdf
